# Supplementary material for: A Testis-Specific Long Non-Coding RNA, lncRNA-Tcam1, Regulates Immune-Related Genes in Mouse Male Germ Cells
Source: Front Endocrinol (Lausanne). 2017 Nov 2;8:299. doi: 10.3389/fendo.2017.00299 (PMC5673629; doi:10.3389/fendo.2017.00299)
Supplement: Table S1 — Candidate genes initially identified as those suppressed by lncRNA-Tcam1. RNA-sequencing revealed 29 genes that were differentially expressed between GC-2spd-Full and GC-2spd-Δprom. UCSC IDs which mapped to the same gene symbol were unified. [file Table_1.XLSX]

## Sheet: Sheet1
UCSC-ID	Gene symbol	∆prom-RPM	Full-RPM	Full/∆prom	Description	RPKM
uc008dkh.1	Lama1	200.101	0	0	laminin, alpha 1 [Source:MGI Symbol;Acc:MGI:99892]	1.59594
uc009lth.2	Mfap3l	49.0067	0	0	microfibrillar-associated protein 3-like [Source:MGI Symbol;Acc:MGI:1918556]	2.31436
uc008mtd.2	Thbd	48.3082	0	0	thrombomodulin [Source:MGI Symbol;Acc:MGI:98736]	12.9931
uc008xfw.1	Msx1	46.2129	0	0	msh homeobox 1 [Source:MGI Symbol;Acc:MGI:97168]	11.2852
uc009tgo.1	Fhl1	34.9216	0	0	four and a half LIM domains 1 [Source:MGI Symbol;Acc:MGI:1298387]	2.55574
uc009kob.1	H19	30.149	0	0	H19 fetal liver mRNA [Source:MGI Symbol;Acc:MGI:95891]	11.6676
uc008yfb.1	Cxcl13	28.6357	0	0	chemokine (C-X-C motif) ligand 13 [Source:MGI Symbol;Acc:MGI:1888499]	6.93359
uc007cly.1	Cd55	62.6261	0.229098	0.00365818	CD55 antigen [Source:MGI Symbol;Acc:MGI:104850]	2.64122
uc007cqf.1	Ren1	78.4572	0.458196	0.00584007	renin 1 structural [Source:MGI Symbol;Acc:MGI:97898]	8.0403
uc007bkx.1	Igfbp5	58.4355	0.343647	0.00588079	insulin-like growth factor binding protein 5 [Source:MGI Symbol;Acc:MGI:96440]	3.4781
uc029xmw.1	Armcx4	55.991	0.572745	0.0102292	armadillo repeat containing, X-linked 4 [Source:MGI Symbol;Acc:MGI:2147887]	4.97521
uc008ubc.1	Gpx7	28.9849	0.458196	0.0158081	glutathione peroxidase 7 [Source:MGI Symbol;Acc:MGI:1914555]	4.46128
uc008cyl.1	Daam2	55.7582	0.916391	0.0164351	dishevelled associated activator of morphogenesis 2 [Source:MGI Symbol;Acc:MGI:1923691]	8.58214
uc012gxu.1	Prss35	94.5212	1.71823	0.0181783	protease, serine, 35 [Source:MGI Symbol;Acc:MGI:2444800]	6.81283
uc008lfn.1	Syt13	108.257	2.52008	0.0232786	synaptotagmin XIII [Source:MGI Symbol;Acc:MGI:1933945]	2.64357
uc009dvr.1	Ccnd2	123.273	3.55102	0.028806	cyclin D2 [Source:MGI Symbol;Acc:MGI:88314]	4.86477
uc007pdn.2	Ckb	70.6581	2.97827	0.0421505	creatine kinase, brain [Source:MGI Symbol;Acc:MGI:88407]	23.679
uc007bqq.1	Kcne4	28.7521	1.26004	0.0438242	potassium voltage-gated channel, Isk-related subfamily, gene 4 [Source:MGI Symbol;Acc:MGI:1891125]	9.34421
uc008uzr.1	Sdc3	60.6472	2.74917	0.0453306	syndecan 3 [Source:MGI Symbol;Acc:MGI:1349163]	1.79525
uc008itg.1	Bmyc	24.6779	1.26004	0.0510593	brain expressed myelocytomatosis oncogene [Source:MGI Symbol;Acc:MGI:88184]	29.3436
uc008esl.1	Spry4	33.4083	1.71823	0.0514313	sprouty homolog 4 (Drosophila) [Source:MGI Symbol;Acc:MGI:1345144]	2.22663
uc009pbx.2	Mcam	33.0591	1.94733	0.0589045	melanoma cell adhesion molecule [Source:MGI Symbol;Acc:MGI:1933966]	4.09705
uc007pjl.2	Akr1c13	30.8474	1.94733	0.0631278	aldo-keto reductase family 1, member C13 [Source:MGI Symbol;Acc:MGI:1351662]	2.13966
uc007bwo.1	Efhd1	70.4253	5.1547	0.0731939	EF hand domain containing 1 [Source:MGI Symbol;Acc:MGI:1921607]	1.51687
uc008qed.1	Sprr1a	24.4451	1.94733	0.0796613	small proline-rich protein 1A [Source:MGI Symbol;Acc:MGI:106660]	12.679
uc009esx.2	Pthlh	44.6997	3.66556	0.0820043	parathyroid hormone-like peptide [Source:MGI Symbol;Acc:MGI:97800]	3.73244
uc009oek.1		33.5248	2.86372	0.0854211		20.1835
uc008xkl.1	Sod3	103.135	9.04936	0.0877427	superoxide dismutase 3, extracellular [Source:MGI Symbol;Acc:MGI:103181]	17.3774
uc007lbk.1	Hoxb13	34.5724	3.20737	0.0927725	homeobox B13 [Source:MGI Symbol;Acc:MGI:107730]	15.441
