# Supplementary material for: A Testis-Specific Long Non-Coding RNA, lncRNA-Tcam1, Regulates Immune-Related Genes in Mouse Male Germ Cells
Source: Front Endocrinol (Lausanne). 2017 Nov 2;8:299. doi: 10.3389/fendo.2017.00299 (PMC5673629; doi:10.3389/fendo.2017.00299)
Supplement: Table S2 — Candidate genes initially identified as those activated by lncRNA-Tcam1. RNA-sequencing revealed 26 genes that were differentially expressed between GC-2spd-Full and GC-2spd-Δprom. UCSC IDs which mapped to the same gene symbol were unified. [file Table_2.XLSX]

## Sheet: Sheet1
UCSC-ID	Gene symbol	∆prom-RPM	Full-RPM	Full/∆prom	Description	RPKM
uc007hge.1	Avpr1a	0.465622	75.9459	163.107	arginine vasopressin receptor 1A [Source:MGI Symbol;Acc:MGI:1859216]	15.3271
uc008fac.2	Iigp1	0.931243	79.9551	85.8585	interferon inducible GTPase 1 [Source:MGI Symbol;Acc:MGI:1926259]	4.81628
uc008zhx.2	Oas2	0.698432	56.129	80.3642	2'-5' oligoadenylate synthetase 2 [Source:MGI Symbol;Acc:MGI:2180852]	2.87605
uc009tuw.1		0.698432	26.2317	37.558		9.777
uc008zhz.1	Oas3	3.95778	122.453	30.9397	2'-5' oligoadenylate synthetase 3 [Source:MGI Symbol;Acc:MGI:2180850]	4.98546
uc009iwh.1	Trim30a	3.84138	109.165	28.4182	tripartite motif-containing 30A [Source:MGI Symbol;Acc:MGI:98178]	1.94355
uc008pfj.2	Postn	3.84138	81.4443	21.2018	periostin, osteoblast specific factor [Source:MGI Symbol;Acc:MGI:1926321]	2.7207
uc007nao.2	Osr1	2.2117	45.0177	20.3543	odd-skipped related 1 (Drosophila) [Source:MGI Symbol;Acc:MGI:1344424]	6.37735
uc008hgo.1	Ifit3	5.47105	99.3139	18.1526	interferon-induced protein with tetratricopeptide repeats 3 [Source:MGI Symbol;Acc:MGI:1101055]	18.2094
uc008kdu.1	Hoxd13	1.97889	24.9717	12.619	homeobox D13 [Source:MGI Symbol;Acc:MGI:96205]	7.59017
uc008wwl.1	Emilin1	4.307	51.3179	11.915	elastin microfibril interfacer 1 [Source:MGI Symbol;Acc:MGI:1926189]	8.6715
uc007ipp.2	Tgtp2	5.12184	50.7452	9.90761	T cell specific GTPase 2 [Source:MGI Symbol;Acc:MGI:3710083]	7.23175
uc012ajb.1	Mx2	5.35465	52.3488	9.77634	Mus musculus MX dynamin-like GTPase 2 (Mx2), transcript variant 2, non-coding RNA	2.10906
uc008opg.1	Fabp5	2.67732	24.2844	9.07039	fatty acid binding protein 5, epidermal [Source:MGI Symbol;Acc:MGI:101790]	6.03188
uc011yba.1	Slfn8	5.70386	49.4851	8.67572	schlafen 8 [Source:MGI Symbol;Acc:MGI:2672859]	2.65293
uc007ipq.1	Ifi47	6.63511	55.2126	8.32128	interferon gamma inducible protein 47 [Source:MGI Symbol;Acc:MGI:99448]	5.5557
uc007zbs.2	Parp14	14.8999	113.403	7.61102	poly (ADP-ribose) polymerase family, member 14 [Source:MGI Symbol;Acc:MGI:1919489]	2.94516
uc007lpn.1	Tmem106a	7.21713	45.705	6.33285	transmembrane protein 106A [Source:MGI Symbol;Acc:MGI:1922056]	4.81765
uc008cpt.2	Enpp5	9.19603	53.9525	5.86694	ectonucleotide pyrophosphatase/phosphodiesterase 5 [Source:MGI Symbol;Acc:MGI:1933830]	6.99229
uc008zii.1	Oas1g	4.88903	28.5227	5.83402	2'-5' oligoadenylate synthetase 1G [Source:MGI Symbol;Acc:MGI:97429]	2.48954
uc007jas.2	Igtp	13.503	78.2369	5.79403	interferon gamma induced GTPase [Source:MGI Symbol;Acc:MGI:107729]	9.73459
uc009dog.2	Usp18	16.9952	94.1592	5.54035	ubiquitin specific peptidase 18 [Source:MGI Symbol;Acc:MGI:1344364]	3.76456
uc008rov.1	Gbp3	12.921	70.6767	5.46991	guanylate binding protein 3 [Source:MGI Symbol;Acc:MGI:1926263]	5.37016
uc008rsk.2	Ifi44	6.98432	36.312	5.19907	interferon-induced protein 44 [Source:MGI Symbol;Acc:MGI:2443016]	1.90744
uc008hgt.1	Ifit1	28.1701	144.675	5.13577	interferon-induced protein with tetratricopeptide repeats 1 [Source:MGI Symbol;Acc:MGI:99450]	15.8618
uc008fbm.2	Pdgfrb	8.26478	42.154	5.10044	Mus musculus platelet derived growth factor receptor, beta polypeptide (Pdgfrb), transcript variant 2, mRNA	2.17636
