# Supplementary material for: A Testis-Specific Long Non-Coding RNA, lncRNA-Tcam1, Regulates Immune-Related Genes in Mouse Male Germ Cells
Source: Front Endocrinol (Lausanne). 2017 Nov 2;8:299. doi: 10.3389/fendo.2017.00299 (PMC5673629; doi:10.3389/fendo.2017.00299)
Supplement: Table S3 — Ct values of the six final candidate genes that were potentially activated by lncRNA-Tcam1 in testicular germ cells by quantitative reverse transcription-polymerase chain reaction (qRT-PCR). The value of an internal control (Aip) is also indicated. [file Table_3.XLSX]

## Sheet: Sheet1
gene	Ct average	SD
Aip	20.83	0.148099	internal control
Trim30a	26.845	0.502162
Ifit3	28.6075	0.318996
Tgtp2	27.3275	0.365183
Ifi47	27.6075	0.335099
Oas1g	32.2125	0.27633
Gbp3	27.7	0.427161
